# Supplementary material for: What Is the Role of Diabetic Alert Dogs in Glycemic Monitoring for Individuals with Type 1 Diabetes? A Scoping Review
Source: Med Sci (Basel). 2026 Jan 13;14(1):39. doi: 10.3390/medsci14010039 (PMC12821445; doi:10.3390/medsci14010039)
Supplement: Supplementary file 1 [file medsci-14-00039-s001.zip]

Archive with 2 entries (2 files):
- Souza et al., 2025  - PRISMA-ScR-Fillable-Checklist for Scoping Review.pdf
- Souza et al., 2025 - Supplementary Files.pdf
